# Supplementary material for: Choline and Choline-Related Metabolites in Pediatric Short Bowel Syndrome
Source: Nutrients. 2026 May 14;18(10):1553. doi: 10.3390/nu18101553 (PMC13209643; doi:10.3390/nu18101553)
Supplement: Supplementary file 1 [file nutrients-18-01553-s001.zip]

Archive with 1 entries (1 files):
- nutrients-4242659-supplementary.pdf
